# Supplementary material for: WebCMap: an R package for high-throughput connectivity analysis within the CMap framework
Source: Bioinform Adv. 2025 Nov 5;5(1):vbaf278. doi: 10.1093/bioadv/vbaf278 (PMC12629228; doi:10.1093/bioadv/vbaf278)
Supplement: vbaf278_Supplementary_Data [file vbaf278_supplementary_data.zip]

Archive with 2 entries (2 files):
- WebCMap_Supplement.docx
- Supplementary Tables.xlsx
